# Supplementary material for: Comparison of Long-Term Oral Bacterial Flora Before and After Orthognathic Surgery in Surgical Orthodontic Treatment
Source: Dent J (Basel). 2025 Oct 8;13(10):458. doi: 10.3390/dj13100458 (PMC12562631; doi:10.3390/dj13100458)
Supplement: Supplementary file 1 [file dentistry-13-00458-s001.zip]

Archive with 1 entries (1 files):
- dentistry-3856393-supplementary.pdf
